# Supplementary material for: Spatial Distributions, Sources, Potential Risks of Multi-Trace Metal/Metalloids in Street Dusts from Barbican Downtown Embracing by Xi’an Ancient City Wall (NW, China)
Source: Int J Environ Res Public Health. 2019 Aug 20;16(16):2992. doi: 10.3390/ijerph16162992 (PMC6727082; doi:10.3390/ijerph16162992)
Supplement: Supplementary file 1 [file ijerph-16-02992-s001.zip]

Archive with 3 entries (2 files):
- ijerph-514983-supplementary/
- ijerph-514983-supplementary/ijerph-514983-figures.pdf
- ijerph-514983-supplementary/ijerph-514983-tables.pdf
